# Supplementary material for: The effect of implementation strength of basic emergency obstetric and newborn care (BEmONC) on facility deliveries and the met need for BEmONC at the primary health care level in Ethiopia
Source: BMC Pregnancy Childbirth. 2018 May 2;18:123. doi: 10.1186/s12884-018-1751-z (PMC5932776; doi:10.1186/s12884-018-1751-z)
Supplement: Supplementary file 1 — Survey dataset. This is survey data and data dictionary we used for the analysis. The first sheet contains the data variables and values and the second sheet contains variable definitions (data dictionary). (XLSX 289 kb) [file 12884_2018_1751_MOESM1_ESM.xlsx]

## Sheet: BEmONC HFA dataset
submissiondate	deviceid	subscriberid	simid	devicephonenum	region	hc	q104_hew	q109_dis	q110_dis	q16	q17	q19	q20	q21	q22	q202_ho	q202_nurse	q203_midwives	q203_ho	q203_nurse	q204_midwives	q204_ho	q204_nurse	q204_phar	q204_lab	q205_an	q205_ox	q205_mg	q205_di	q205_pl	q205_re	q205_as	q205_nr	q25	q205_ts	q64	q67	q74	q98	q37	q39	q75	q78	q80	q81	q82	q86	q84	q85
					Amhara	hc1				2	1	9	2	2	2																			0		0	Round the clock	Round the clock	Round the clock	Yes	No	Yes	No	Yes	No	Yes	No	No	Yes
2015-07-29 11:28:17	359862054009006	636013049511127	8.9251e+19		Amhara	hc1	7	150	150	1	2	9	1	2	0	0	0	0	0	0	1	1	5	1	1	Round the clock	Round the clock	Round the clock	Round the clock	Round the clock	Day time only	Day time only	Round the clock	Not available	Not available	Round the clock	0	Round the clock	Round the clock	Yes	Yes	Yes	No	Yes	Yes	Yes	No	Yes	Yes
					Amhara	hc2				2	2	3	2	2	1																			Round the clock		Round the clock	Round the clock		Round the clock	Yes	No	Yes	No	Yes	No	No	No	Yes	Yes
2015-07-16 07:22:29	359862054008024	636013049511122	8.9251e+19		Amhara	hc2	11	22	22	2	3	8	2	2	1	0	0	1	0	0	2	1	9	2	2	Round the clock	Round the clock	Round the clock	Round the clock	Round the clock	Round the clock	Round the clock	Round the clock	Round the clock	Round the clock	Round the clock	Round the clock	Round the clock	Round the clock	Yes	No	Yes	No	Yes	No	No	No	No	Yes
					Amhara	hc3				2	1	13	3	3	2																			Round the clock		Round the clock	Round the clock			Yes	No	Yes	No	Yes	No	Yes	Yes	Yes	Yes
2015-07-30 12:40:13	359862054009006	636013049511127	8.9251e+19		Amhara	hc3	13	40	40	2	3	14	3	4	2	1	0	1	1	0	1	3	10	3	4	Round the clock	Round the clock	Round the clock	Not available	Round the clock	Round the clock	Round the clock	Round the clock	Round the clock	Day time only	Round the clock	0	Round the clock	Round the clock	Yes	No	Yes	No	Yes	Yes	Yes	No	Yes	Yes
					Amhara	hc4				1	3	10	3	2	1																			0				Round the clock	Round the clock			Yes	No	No	Yes	No	Yes	Yes	Yes
2015-07-28 15:41:29	359862054007927	636013044008110	8.9251e+19		Amhara	hc4	17	17	17	3	2	14	4	4	3	0	0	1	0	0	2	0	0	0	0	Round the clock	Round the clock	Round the clock	Round the clock	Round the clock	Round the clock	Round the clock	Round the clock	Round the clock	Round the clock	Round the clock	0	Round the clock	Round the clock	Yes	Yes	Yes	Yes	Yes	Yes	No	Yes	Yes	Yes
					Amhara	hc5				2	4	10	3	4	2																			0		Round the clock	0	Round the clock	Round the clock	Yes	Yes	Yes	No	Yes	Yes	Yes	Yes	No	Yes
2015-07-27 08:40:20	359862054008503	636013044008141	8.9251e+19		Amhara	hc5	6	1	1	0	4	11	1	3	0	0	1	0	0	0	0	0	2	0	0	Not available	Round the clock	Round the clock	Round the clock	Not available	Not available	Not available	Round the clock	Not available	Not available	Round the clock	0	Round the clock	Round the clock	No	No	Yes	No	Yes	No	No	No	No	Yes
					Amhara	hc6				2	3	19	4	4	2																			0				Round the clock	Round the clock			Yes	No	Yes	No	Yes	No	No	Yes
2015-07-30 14:07:36	359862054009006	636013049511127	8.9251e+19		Amhara	hc6	30	54	54	4	3	10	4	4	4	2	1	4	2	1	4	1	0	0	0	Round the clock	Round the clock	Round the clock	Round the clock	Round the clock	Round the clock	Round the clock	Round the clock	Round the clock	Round the clock	Round the clock	0	Round the clock	Round the clock	Yes	Yes	Yes	Yes	Yes	Yes	Yes	No	Yes	Yes
					Amhara	hc7				2	1	15	4	4	2																			0		Round the clock	0	Round the clock	Round the clock	Yes	No	Yes	No	Yes	Yes	No	Yes	Yes	Yes
2015-07-27 08:35:10	359862054008503	636013044008141	8.9251e+19		Amhara	hc7	26	97	97	3	4	14	4	4	2	0	2	0	0	0	3	0	0	0	0	Round the clock	Round the clock	Round the clock	Round the clock	Round the clock	Round the clock	Round the clock	Round the clock	Round the clock	Round the clock	Round the clock	Round the clock	Round the clock	Round the clock	Yes	Yes	Yes	No	No	Yes	Yes	Yes	No	Yes
					Amhara	hc8				1	2	7	2	2	1																			0				Round the clock	Round the clock			Yes	No	No	Yes	Yes	Yes	No	Yes
2015-07-28 16:07:35	359862054007927	636013044008110	8.9251e+19		Amhara	hc8	10	16	16	2	3	11	2	2	1	1	1	0	0	1	2	0	0	0	0	Round the clock	Round the clock	Round the clock	Round the clock	Round the clock	Round the clock	Round the clock	Round the clock	Round the clock	Round the clock	Round the clock	0	Round the clock	Round the clock	Yes	Yes	Yes	No	Yes	Yes	Yes	Yes	Yes	Yes
					Amhara	hc9				2	2	13	3	3	1																			0		Round the clock	Round the clock	Round the clock	Round the clock	Yes	Yes	Yes	No	Yes	No	Yes	Yes	No	Yes
2015-07-29 11:28:43	359862054009006	636013049511127	8.9251e+19		Amhara	hc9	16	60	60	4	2	12	2	3	3	1	0	0	1	0	2	2	8	2	3	Round the clock	Round the clock	Round the clock	Not available	Round the clock	Round the clock	Round the clock	Round the clock	Round the clock	Round the clock	Round the clock	0	Round the clock	Round the clock	Yes	No	Yes	No	Yes	Yes	Yes	No	No	Yes
					Amhara	hc10				2	3	15	3	4	2																			0		Round the clock	0	Round the clock	Round the clock	Yes	No	Yes	No	Yes	Yes	Yes	Yes	Yes	Yes
2015-07-29 11:27:14	359862054009006	636013049511127	8.9251e+19		Amhara	hc10	12	70	70	2	3	13	3	3	2	2	2	0	0	0	2	0	0	3	3	Round the clock	Round the clock	Round the clock	Round the clock	Round the clock	Round the clock	Round the clock	Round the clock	Round the clock	Round the clock	Round the clock	0	Round the clock	Round the clock	Yes	Yes	Yes	No	Yes	Yes	No	No	Yes	Yes
					Amhara	hc11				2	2	12	3	3	1																			Round the clock		0	Round the clock	Round the clock	Round the clock	Yes	No	Yes	Yes	Yes	Yes	Yes	Yes	Yes	Yes
2015-07-30 14:09:12	359862054008503	636013044008141	8.9251e+19		Amhara	hc11	17	5	92	3	1	12	3	2	3	0	0	0	0	0	2	0	0	0	0	Round the clock	Round the clock	Round the clock	Round the clock	Round the clock	Round the clock	Round the clock	Round the clock	Round the clock	Round the clock	Round the clock	0	Round the clock	Round the clock	Yes	No	Yes	No	Yes	Yes	No	No	No	Yes
					Amhara	hc12				2	3	8	3	4	1																			0				Round the clock	Round the clock			Yes	No	No	Yes	Yes	No	Yes	Yes
2015-07-15 08:23:37	359862054007927	636013044008110	8.9251e+19		Amhara	hc12	12	52	52	3	3	8	4	3	2	0	0	1	0	0	1	0	2	0	0	Round the clock	Round the clock	Round the clock	Round the clock	Round the clock	Round the clock	Round the clock	Round the clock	Round the clock	Round the clock	Round the clock	0	Round the clock	Round the clock	Yes	Yes	Yes	No	Yes	Yes	No	No	Yes	Yes
					Amhara	hc13				2	3	9	3	1	2																			Round the clock				Round the clock	0			Yes	No	No	No	No	No	No	Yes
2015-07-28 16:11:17	359862054007927	636013044008110	8.9251e+19		Amhara	hc13	9	42	42	1	3	9	3	2	0	1	0	0	1	0	0	1	0	0	0	Round the clock	Round the clock	Not available	Round the clock	Round the clock	Round the clock	Round the clock	Round the clock	Round the clock	Round the clock	Round the clock	0	Round the clock	Round the clock	Yes	Yes	Yes	No	Yes	No	Yes	No	Yes	Yes
					Amhara	hc14				2	0	4	1	1	1																			Round the clock		Round the clock	Round the clock	Round the clock	0	Yes	Yes	Yes	No	Yes	No	Yes	Yes	No	Yes
2015-07-12 10:46:09	359862054009006	636013049511127	8.9251e+19		Amhara	hc14	3	18	18	1	0	5	1	0	1	0	0	1	0	0	1	0	4	0	0	Round the clock	Round the clock	Not available	Not available	Round the clock	Round the clock	Round the clock	Round the clock	Round the clock	Not available	Round the clock	0	Round the clock	Not available	Yes	No	Yes	No	Yes	Yes	No	Yes	No	No
					Amhara	hc15				2	2	8	3	3	2																			Round the clock		Round the clock	Round the clock	Round the clock	Round the clock	Yes	Yes	Yes	No	Yes	No	Yes	No	No	Yes
2015-07-27 08:40:31	359862054008503	636013044008141	8.9251e+19		Amhara	hc15	14	65	65	3	2	10	3	3	2	0	1	2	0	1	2	0	0	0	0	Round the clock	Round the clock	Round the clock	Round the clock	Round the clock	Round the clock	Round the clock	Round the clock	Round the clock	Round the clock	Round the clock	0	Round the clock	Round the clock	Yes	Yes	Yes	No	Yes	Yes	No	Yes	No	Yes
					Amhara	hc16				2	1	12	3	3	1																			0		0	Round the clock	Round the clock	0	Yes	No	Yes	No	Yes	No	Yes	Yes	No	Yes
2015-07-30 15:02:55	359862054008503	636013044008141	8.9251e+19		Amhara	hc16	14	60	60	3	3	9	3	2	3	1	0	2	0	0	3	0	0	0	0	Round the clock	Round the clock	Round the clock	Round the clock	Round the clock	Round the clock	Round the clock	Round the clock	Round the clock	Round the clock	Not available	Round the clock	Round the clock	Day time only	No	No	Yes	No	Yes	Yes	Yes	Yes	Yes	Yes
					Amhara	hc17				2	1	8	2	2	1																			0		Round the clock	Round the clock	Round the clock	0	Yes	No	Yes	No	Yes	Yes	No	Yes	Yes	Yes
2015-07-15 08:23:27	359862054007927	636013044008110	8.9251e+19		Amhara	hc17	8	27	27	3	2	7	1	2	1	1	0	1	1	0	0	0	1	0	0	Round the clock	Round the clock	Round the clock	Round the clock	Round the clock	Round the clock	Round the clock	Round the clock	Round the clock	Round the clock	Round the clock	0	Round the clock	Round the clock	Yes	No	Yes	Yes	Yes	Yes	Yes	Yes	Yes	Yes
					Amhara	hc18				1	1	5	2	2	1																			Round the clock		Round the clock	0	Round the clock	Round the clock	Yes	No	Yes	No	No	No	No	No	No	Yes
2015-07-28 16:08:54	359862054007927	636013044008110	8.9251e+19		Amhara	hc18	21	17	17	1	2	5	2	1	1	1	1	1	0	1	0	1	0	0	0	Round the clock	Round the clock	Round the clock	Round the clock	Round the clock	Round the clock	Round the clock	Round the clock	Round the clock	Round the clock	Round the clock	0	Round the clock	Round the clock	Yes	No	Yes	No	Yes	Yes	No	No	No	Yes
					Amhara	hc19				3	1	5	2	1	0																			Round the clock		Round the clock	0	Round the clock	Round the clock	Yes	No	Yes	No	Yes	No	No	No	No	Yes
2015-07-28 16:09:31	359862054007927	636013044008110	8.9251e+19		Amhara	hc19	10	40	40	4	2	10	0	1	2	0	0	2	0	0	3	0	0	0	0	Round the clock	Round the clock	Round the clock	Round the clock	Round the clock	Round the clock	Round the clock	Round the clock	Round the clock	Round the clock	Round the clock	0	Round the clock	Round the clock	Yes	No	Yes	No	Yes	Yes	No	No	Yes	Yes
					Amhara	hc20				2	1	8	2	2	1																			0				0	0			Yes	No	Yes	Yes	No	No	No	Yes
2015-07-27 08:40:23	359862054008503	636013044008141	8.9251e+19		Amhara	hc20	22	18	18	2	2	7	2	1	2	1	0	2	1	0	2	0	0	0	0	Round the clock	Round the clock	Round the clock	Not available	Round the clock	Round the clock	Round the clock	Round the clock	Round the clock	Round the clock	Round the clock	Round the clock	Round the clock	Round the clock	No	Yes	Yes	Yes	Yes	Yes	Yes	No	Yes	Yes
					Amhara	hc21				3	3	6	3	3	0																			0				Round the clock	Round the clock			Yes	Yes	Yes	Yes	Yes	Yes	Yes	Yes
2015-07-30 15:33:45	359862054008503	636013044008141	8.9251e+19		Amhara	hc21	13	35	35	4	4	10	3	4	4	3	0	0	0	0	4	0	0	0	0	Round the clock	Round the clock	Round the clock	Round the clock	Round the clock	Round the clock	Round the clock	Round the clock	Round the clock	Round the clock	Round the clock	Round the clock	Round the clock	Round the clock	Yes	Yes	Yes	Yes	Yes	Yes	No	No	No	Yes
					Amhara	hc22				1	2	1	2	3	1																			Round the clock		Round the clock	Round the clock	Round the clock	0	Yes	No	Yes	No	Yes	No	No	No	Yes	Yes
2015-07-27 08:34:51	359862054008503	636013044008141	8.9251e+19		Amhara	hc22	11	42	42	3	2	9	2	2	3	1	1	1	0	0	2	0	0	0	0	Round the clock	Round the clock	Round the clock	Round the clock	Round the clock	Round the clock	Not available	Round the clock	Round the clock	Round the clock	Round the clock	Round the clock	Round the clock	Round the clock	Yes	No	Yes	No	Yes	No	No	No	No	Yes
					Amhara	hc23				2	3	15	3	6	1																			0				Round the clock	Round the clock			Yes	No	Yes	No	Yes	Yes	No	Yes
2015-07-30 16:09:28	359862054008503	636013044008141	8.9251e+19		Amhara	hc23	16	40	40	3	4	13	4	3	3	1	0	1	0	0	3	0	0	0	0	Round the clock	Round the clock	Round the clock	Round the clock	Round the clock	Round the clock	Round the clock	Round the clock	Round the clock	Round the clock	Round the clock	Round the clock	Round the clock	Round the clock	Yes	Yes	Yes	No	Yes	Yes	No	No	Yes	Yes
					Amhara	hc24				1	2	6	1	2	0																			Round the clock		Round the clock	0	Round the clock	Round the clock	Yes	No	Yes	Yes	Yes	No	Yes	Yes	Yes	Yes
2015-07-21 08:36:53	359862054008024	636013049511122	8.9251e+19		Amhara	hc24	8	5	5	2	2	8	1	1	1	1	0	1	1	0	2	1	0	1	1	Round the clock	Round the clock	Round the clock	Round the clock	Round the clock	Not available	Not available	Round the clock	Round the clock	Round the clock	Round the clock	0	Round the clock	Round the clock	Yes	No	Yes	No	Yes	No	Yes	No	No	Yes
					Amhara	hc25				2	1	12	2	3	0																			0		Round the clock	Round the clock	Round the clock	0	Yes	No	Yes	Yes	Yes	Yes	Yes	Yes	No	Yes
2015-07-29 15:41:56	359862054008024	636013049511122	8.9251e+19		Amhara	hc25	14	40	90	3	1	9	2	2	3	0	0	1	0	0	3	1	0	2	2	Round the clock	Round the clock	Round the clock	Round the clock	Round the clock	Round the clock	Round the clock	Round the clock	Round the clock	Round the clock	Round the clock	Round the clock	Round the clock	Round the clock	Yes	No	Yes	No	Yes	Yes	Yes	Yes	Yes	Yes
					Amhara	hc26				1	2	8	3	3	0																			0				Round the clock	Round the clock			Yes	No	Yes	No	Yes	No	No	Yes
2015-07-15 08:23:22	359862054007927	636013044008110	8.9251e+19		Amhara	hc26	15	62	62	3	3	7	2	3	2	0	1	2	0	0	3	0	1	0	0	Round the clock	Round the clock	Round the clock	Round the clock	Round the clock	Round the clock	Round the clock	Round the clock	Round the clock	Round the clock	Round the clock	0	Round the clock	Round the clock	Yes	Yes	Yes	Yes	Yes	No	Yes	No	Yes	Yes
					Amhara	hc27				2	1	7	1	1	2																			Round the clock		Round the clock	Round the clock		Round the clock	No	No	Yes	No	Yes	Yes	Yes	Yes	No	Yes
2015-07-30 16:46:26	359862054008503	636013044008141	8.9251e+19		Amhara	hc27	11	52	52	2	0	10	1	2	0	0	0	0	0	0	2	0	0	0	0	Round the clock	Round the clock	Round the clock	Round the clock	Not available	Not available	Not available	Round the clock	Not available	Not available	Not available	0	Round the clock	Round the clock	No	No	Yes	No	Yes	Yes	No	No	No	Yes
					Amhara	hc28				1	1	6	2	1	0																			0				Round the clock	0			Yes	No	No	Yes	Yes	No	No	Yes
2015-07-28 16:09:53	359862054007927				Amhara	hc28	18	31	31	3	2	5	1	2	2	1	1	1	1	0	2	0	0	0	0	Round the clock	Round the clock	Round the clock	Round the clock	Round the clock	Round the clock	Round the clock	Round the clock	Round the clock	Round the clock	Round the clock	0	Round the clock	Round the clock	No	Yes	Yes	Yes	Yes	Yes	Yes	No	No	Yes
					Amhara	hc29				2	1	16	3	2	1																			Round the clock		Round the clock	Round the clock	Round the clock	Round the clock	Yes	No	Yes	Yes	Yes	No	Yes	Yes	Yes	Yes
2015-07-29 15:41:40	359862054008024	636013049511122	8.9251e+19		Amhara	hc29	16	90	90	3	2	18	2	3	3	0	0	2	0	0	3	1	0	2	3	Round the clock	Round the clock	Round the clock	Round the clock	Round the clock	Round the clock	Round the clock	Round the clock	Round the clock	Round the clock	Round the clock	Round the clock	Round the clock	Round the clock	No	No	Yes	No	Yes	Yes	Yes	Yes	Yes	Yes
					Amhara	hc30				2	3	11	5	3	1																			0				Round the clock	Round the clock			Yes	No	Yes	No	Yes	Yes	No	Yes
2015-07-14 09:14:44	359862054009006	636013049511127	8.9251e+19		Amhara	hc30	16	37	37	3	3	11	4	4	2	0	1	2	0	1	1	3	9	3	2	Round the clock	Round the clock	Round the clock	Round the clock	Round the clock	Round the clock	Round the clock	Round the clock	Round the clock	Round the clock	Round the clock	0	Round the clock	Round the clock	Yes	Yes	Yes	Yes	Yes	Yes	No	No	Yes	Yes
					Amhara	hc31				1	1	5	1	1	0																			0		Round the clock	0	0	0	Yes		Yes	No	Yes	No	Yes	No	No	Yes
2015-07-28 16:08:27	359862054007927	636013044008110	8.9251e+19		Amhara	hc31	9	23	23	2	2	5	2	1	1	0	1	1	0	1	1	0	0	0	0	Round the clock	Round the clock	Round the clock	Round the clock	Round the clock	Round the clock	Round the clock	Round the clock	Round the clock	Round the clock	Round the clock	0	Round the clock	Round the clock	Yes	No	Yes	No	Yes	No	Yes	Yes	No	Yes
					Amhara	hc32				2	1	9	1	1	0																			0		Round the clock	0	0	0	Yes	No	Yes	No	Yes	No	Yes	No	Yes	Yes
2015-07-15 08:23:31	359862054007927	636013044008110	8.9251e+19		Amhara	hc32	14	32	137	2	2	9	2	2	2	0	0	2	0	0	1	0	0	0	0	Round the clock	Round the clock	Round the clock	Round the clock	Round the clock	Round the clock	Round the clock	Round the clock	Round the clock	Round the clock	Round the clock	0	Round the clock	Round the clock	No	No	Yes	No	Yes	No	No	No	No	Yes
					Amhara	hc33				2	1	5	1	0	0																			Round the clock		Round the clock	Round the clock	Round the clock	0	Yes	No	Yes	No	Yes	No	No	Yes	No	Yes
2015-07-28 16:11:40	359862054007927	636013044008110	8.9251e+19		Amhara	hc33	9	59	59	2	3	7	2	1	0	0	2	0	0	2	1	1	0	0	0	Round the clock	Round the clock	Round the clock	Round the clock	Round the clock	Round the clock	Round the clock	Round the clock	Round the clock	Round the clock	Round the clock	0	Round the clock	Round the clock	Yes	No	Yes	Yes	Yes	Yes	Yes	No	No	Yes
					Amhara	hc34				2	2	7	2	2	0																			0		Round the clock	Round the clock	Round the clock	Round the clock	Yes	No	Yes	No	Yes	Yes	Yes	Yes	Yes	Yes
2015-07-14 09:27:10	359862054009006	636013049511127	8.9251e+19		Amhara	hc34	14	51	51	3	1	7	2	2	2	0	0	1	0	0	3	0	7	2	2	Round the clock	Round the clock	Round the clock	Round the clock	Round the clock	Round the clock	Round the clock	Round the clock	Round the clock	Round the clock	Not available	0	Round the clock	Round the clock	Yes	No	Yes	No	Yes	Yes	No	No	Yes	Yes
					Amhara	hc35				1	2	12	3	2	1																			0		Round the clock	0	Round the clock	0	Yes	No	Yes	No	Yes	Yes	Yes	Yes	Yes	Yes
2015-07-29 11:27:53	359862054009006	636013049511127	8.9251e+19		Amhara	hc35	6	93	93	3	2	12	3	2	3	0	0	0	0	0	3	0	2	3	2	Round the clock	Round the clock	Round the clock	Round the clock	Round the clock	Round the clock	Round the clock	Round the clock	Round the clock	Round the clock	Round the clock	Round the clock	Round the clock	Round the clock	Yes	Yes	Yes	No	Yes	Yes	No	No	Yes	Yes
					Amhara	hc36				1	2	17	3	4	1																			Round the clock				Round the clock	Round the clock			Yes	No	Yes	Yes	No	No	No	Yes
2015-07-16 08:06:55	359862054007927	636013044008110	8.9251e+19		Amhara	hc36	16	27	27	3	2	14	4	4	2	0	0	1	0	0	3	0	1	0	0	Round the clock	Round the clock	Round the clock	Round the clock	Round the clock	Round the clock	Round the clock	Round the clock	Round the clock	Round the clock	Round the clock	Round the clock	Round the clock	Round the clock	Yes	Yes	Yes	Yes	Yes	Yes	Yes	Yes	Yes	Yes
					Amhara	hc37				3	1	8	2	2	1																			Round the clock		Round the clock	0	Round the clock	0	Yes	No	Yes	No	Yes	No	Yes	Yes	Yes	Yes
2015-07-16 08:06:47	359862054007927	636013044008110	8.9251e+19		Amhara	hc37	11	40	40	3	2	9	2	3	2	0	0	2	0	0	1	0	0	0	0	Round the clock	Round the clock	Round the clock	Round the clock	Round the clock	Round the clock	Round the clock	Round the clock	Round the clock	Round the clock	Round the clock	0	Round the clock	Round the clock	Yes	No	Yes	No	Yes	Yes	Yes	No	No	Yes
					Oromia	hc38				1	3	6	2	2	1																			Round the clock				Round the clock	Round the clock			Yes	Yes	Yes	Yes	Yes	Yes	No	Yes
2015-08-04 17:39:47	359862054007687	636013049511124	8.9251e+19		Oromia	hc38	4	18	18	2	2	5	0	1	2	0	0	1	0	0	1	1	1	0	1	Round the clock	Round the clock	Not available	Round the clock	Round the clock	Round the clock	Not available	Round the clock	Round the clock	Round the clock	Round the clock	Round the clock	Not available	Round the clock	Yes	No	Yes	No	Yes	No	Yes	Yes	No	Yes
					Oromia	hc39				2	1	7	2	2	0																			Round the clock		Round the clock	0	Round the clock	Round the clock	No	No	Yes	No	Yes	No	No	No	No	Yes
2015-07-12 21:23:14	359862054007687	636013049511124	8.9251e+19		Oromia	hc39	12	62	62	2	0	7	1	2	1	0	0	1	0	0	1	0	4	1	2	Round the clock	Round the clock	Round the clock	Round the clock	Round the clock	Round the clock	Round the clock	Round the clock	Round the clock	Round the clock	Not available	Round the clock	Round the clock	Day time only	No	No	Yes	No	Yes	Yes	No	No	No	Yes
					Oromia	hc40				1	2	5	2	1	0																			0		Round the clock	0		0	Yes	Yes	Yes	No	Yes	No	No	No	No	No
2015-08-04 17:43:18	359862054007893	636013044008139	8.9251e+19		Oromia	hc40	16	17	17	1	2	6	1	2	1	0	0	1	0	0	1	1	4	1	1	Round the clock	Round the clock	Not available	Round the clock	Round the clock	Round the clock	Round the clock	Round the clock	Round the clock	Round the clock	Not available	Round the clock	Round the clock	Round the clock	Yes	Yes	Yes	No	Yes	Yes	Yes	Yes	No	Yes
					Oromia	hc41				2	0	6	1	1	1																			Round the clock				Round the clock	0			Yes	No	Yes	No	Yes	Yes	No	Yes
2015-07-15 21:32:32	359862054007489	636013049511125	8.9251e+19		Oromia	hc41	25	23	23	3	2	8	1	2	2	0	0	1	0	0	1	1	0	0	0	Round the clock	Round the clock	Round the clock	Round the clock	Round the clock	Round the clock	Round the clock	Round the clock	Round the clock	Round the clock	Round the clock	Round the clock	Round the clock	Day time only	Yes	Yes	Yes	No	Yes	Yes	No	No	Yes	Yes
					Oromia	hc42				2	0	5	0	1	0																			Round the clock		0	0	Round the clock	0	No	No	Yes	Yes	Yes	Yes	Yes	No	No	Yes
2015-07-22 22:00:15	359862054007687	636013049511124	8.9251e+19		Oromia	hc42	8	66	66	2	1	5	1	2	1	0	0	2	0	0	1	1	5	1	2	Round the clock	Round the clock	Not available	Not available	Round the clock	Round the clock	Other	Day time only	Round the clock	Round the clock	Round the clock	Round the clock	Round the clock	Round the clock	Yes	No	Yes	No	Yes	No	No	No	No	Yes
					Oromia	hc43				2	3	9	2	2	0																			Round the clock				Round the clock	Round the clock			Yes	No	Yes	Yes	Yes	Yes	Yes	Yes
2015-08-04 17:47:00	359862054008024	636013049511122	8.9251e+19		Oromia	hc43	10	50	50	2	3	8	1	2	2	0	0	2	0	0	1	3	1	1	2	Round the clock	Round the clock	Round the clock	Round the clock	Round the clock	Round the clock	Round the clock	Round the clock	Round the clock	Round the clock	Round the clock	0	Round the clock	Round the clock	Yes	Yes	Yes	No	Yes	Yes	Yes	No	Yes	Yes
					Oromia	hc44				2	2	6	0	2	1																			0		Round the clock	0		Round the clock	Yes	Yes	Yes	No	Yes	Yes	No	No	No	No
2015-08-04 17:40:08	359862054007687	636013049511124	8.9251e+19		Oromia	hc44	22	34	34	2	2	0	2	1	2	0	0	2	0	0	1	2	0	2	1	Round the clock	Round the clock	Not available	Not available	Round the clock	Round the clock	Round the clock	Round the clock	Round the clock	Round the clock	Round the clock	Round the clock	Round the clock	Round the clock	Yes	No	Yes	No	Yes	Yes	No	No	No	Yes
					Oromia	hc45				1	0	6	1	1	1																			0		Round the clock	Round the clock	Round the clock	0	No	No	Yes	No	Yes	No	Yes	No	No	No
2015-08-04 17:43:23	359862054007893	636013044008139	8.9251e+19		Oromia	hc45	12	35	35	1	3	6	1	1	1	0	0	1	0	0	1	3	6	1	1	Round the clock	Round the clock	Not available	Round the clock	Round the clock	Round the clock	Round the clock	Round the clock	Round the clock	Not available	Not available	0	Round the clock	Round the clock	Yes	No	Yes	No	Yes	Yes	No	No	No	Yes
					Oromia	hc46				2	1	6	1	1	0																			0		Round the clock	0	Round the clock	Round the clock	Yes	No	Yes	No	Yes	No	No	No	No	No
2015-07-22 21:58:53	359862054007687	636013049511124	8.9251e+19		Oromia	hc46	14	84	84	3	2	7	0	2	2	0	0	2	0	0	1	1	2	0	1	Round the clock	Round the clock	Not available	Round the clock	Round the clock	Round the clock	Not available	Round the clock	Round the clock	Round the clock	Round the clock	Round the clock	Not available	Round the clock	No	No	Yes	No	Yes	No	No	No	No	Yes
					Oromia	hc47				1	1	8	1	1	1																			Round the clock		Round the clock	0	Round the clock	0	Yes	No	Yes	Yes	Yes	Yes	No	No	No	Yes
2015-08-04 17:40:02	359862054007687	636013049511124	8.9251e+19		Oromia	hc47	5	12	12	2	2	10	2	1	1	0	0	1	0	0	1	1	0	0	1	Round the clock	Round the clock	Not available	Round the clock	Round the clock	Not available	Not available	Round the clock	Round the clock	Round the clock	Round the clock	0	Round the clock	Round the clock	Yes	No	Yes	Yes	Yes	No	Yes	Yes	Yes	Yes
					Oromia	hc48				2	0	4	1	1	0																			Round the clock		Round the clock	0	Round the clock	0	No	No	Yes	Yes	Yes	Yes	Yes	Yes	No	No
2015-07-24 19:41:55	359862054008222	636013049511116	8.9251e+19		Oromia	hc48	18	38	38	2	2	5	1	0	2	0	0	1	0	0	1	0	1	1	0	Round the clock	Round the clock	Round the clock	Round the clock	Round the clock	Round the clock	Not available	Not available	Round the clock	Round the clock	Other	Round the clock	Round the clock	Not available	No	No	Yes	No	Yes	No	No	No	No	No
					Oromia	hc49				2	0	5	2	1	1																			0		Round the clock	0	Round the clock	Round the clock	Yes	Yes	Yes	No	Yes	No	Yes	No	No	Yes
2015-07-21 09:03:48	359862054007489	636013049511125	8.9251e+19		Oromia	hc49	14	12	12	2	2	7	1	2	2	0	0	1	0	0	1	0	0	0	0	Round the clock	Round the clock	Round the clock	Not available	Round the clock	Round the clock	Round the clock	Round the clock	Round the clock	Round the clock	Day time only	Round the clock	Round the clock	Round the clock	Yes	No	Yes	No	Yes	Yes	No	No	No	Yes
					Oromia	hc50				2	0	9	1	1	2																			Round the clock		Round the clock	0	Round the clock	Round the clock	Yes	No	Yes	No	Yes	No	No	No	No	Yes
2015-07-12 21:35:01	359862054008222	636013049511116	8.9251e+19		Oromia	hc50	26	12	12	3	0	9	1	1	3	0	0	1	0	0	1	0	0	1	1	Round the clock	Round the clock	Round the clock	Round the clock	Round the clock	Round the clock	Round the clock	Round the clock	Round the clock	Round the clock	Round the clock	0	Round the clock	Not available	Yes	No	Yes	No	Yes	Yes	Yes	No	No	Yes
					Oromia	hc51				2	2	7	2	2	1																			Round the clock				Round the clock	Round the clock			Yes	No	Yes	No	No	Yes	No	Yes
2015-08-03 16:44:55	359862054006606	636013044008123	8.9251e+19		Oromia	hc51	15	18	18	2	3	8	2	2	2	0	0	2	0	0	0	3	4	2	2	Round the clock	Round the clock	Round the clock	Round the clock	Round the clock	Round the clock	Not available	Round the clock	Round the clock	Round the clock	Round the clock	Round the clock	Round the clock	Round the clock	No	No	Yes	No	Yes	Yes	No	No	No	Yes
					Oromia	hc52				2	2	11	1	2	1																			Round the clock				Round the clock	Round the clock			Yes	No	Yes	No	Yes	Yes	No	No
2015-07-24 19:41:48	359862054008222	636013049511116	8.9251e+19		Oromia	hc52	16	18	18	2	0	8	2	2	2	0	0	1	0	0	0	0	6	2	1	Round the clock	Round the clock	Not available	Round the clock	Round the clock	Round the clock	Round the clock	Round the clock	Round the clock	Round the clock	Round the clock	Round the clock	Round the clock	Round the clock	Yes	Yes	Yes	No	Yes	Yes	Yes	Yes	Yes	Yes
					Oromia	hc53				1	2	7	2	2	1																			Round the clock				Round the clock	Round the clock			Yes	No	Yes	No	No	No	No	No
2015-07-22 20:18:32	359862054008222	636013049511116	8.9251e+19		Oromia	hc53	14	18	18	2	2	6	2	1	2	0	0	2	0	0	1	2	5	1	1	Day time only	Round the clock	Day time only	Round the clock	Round the clock	Day time only	Round the clock	Round the clock	Round the clock	Round the clock	Round the clock	Round the clock	Round the clock	Round the clock	No	No	Yes	No	Yes	Yes	Yes	No	No	Yes
					Oromia	hc54				2	2	8	2	2	0																			Round the clock				Round the clock	Round the clock			Yes	No	Yes	No	No	Yes	No	Yes
2015-07-22 20:49:27	359862054008222	636013049511116	8.9251e+19		Oromia	hc54	28	20	20	2	2	8	2	2	1	0	0	1	0	0	1	1	2	1	1	Round the clock	Round the clock	Round the clock	Round the clock	Round the clock	Round the clock	Round the clock	Round the clock	Round the clock	Round the clock	Round the clock	Round the clock	Round the clock	Round the clock	Yes	No	Yes	No	Yes	No	Yes	No	No	Yes
					Oromia	hc55				2	1	7	2	2	1																			0		Round the clock	0	Round the clock	Round the clock	Yes	Yes	Yes	No	Yes	No	No	No	No	Yes
2015-08-03 16:44:52	359862054006606	636013044008123	8.9251e+19		Oromia	hc55	12	48	48	2	1	7	0	2	2	0	0	2	0	0	1	1	5	0	1	Round the clock	Round the clock	Not available	Round the clock	Round the clock	Round the clock	Round the clock	Round the clock	Round the clock	Round the clock	Round the clock	Round the clock	Round the clock	Other	Yes	No	Yes	No	Yes	Yes	No	No	No	Yes
					Oromia	hc56				2	2	7	2	1	1																			Round the clock		Round the clock	0		Round the clock	No	No	Yes	No	Yes	No	No	No	No	Yes
2015-07-22 21:54:16	359862054007893	636013044008139	8.9251e+19		Oromia	hc56	20	18	18	2	2	6	2	2	2	0	0	2	0	0	1	1	2	2	2	Round the clock	Round the clock	Round the clock	Round the clock	Round the clock	Round the clock	Round the clock	Round the clock	Round the clock	Round the clock	Not available	0	Round the clock	Round the clock	Yes	Yes	Yes	No	Yes	Yes	No	No	No	Yes
					Oromia	hc57				2	1	4	1	2	0																			Round the clock		Round the clock	0			No	No	Yes	No	Yes	Yes	No	No	No	Yes
2015-07-12 22:14:30	359862054006416	636013044008074	8.9251e+19		Oromia	hc57	14	95	95	2	1	4	1	2	2	0	0	2	0	0	1	0	3	1	1	Round the clock	Round the clock	Round the clock	Round the clock	Round the clock	Round the clock	Round the clock	Round the clock	Round the clock	Round the clock	Round the clock	0	Day time only	Round the clock	Yes	No	No	No	Yes	Yes	No	Yes	No	Yes
					Oromia	hc58				2	2	5	1	2	0																			Round the clock		0	0	Round the clock	Round the clock	No	No	Yes	No	Yes	No	Yes	No	No	Yes
2015-07-22 21:58:32	359862054007687	636013049511124	8.9251e+19		Oromia	hc58	16	22	22	2	3	4	2	1	2	0	0	2	0	0	1	2	4	2	1	Round the clock	Round the clock	Round the clock	Round the clock	Round the clock	Not available	Round the clock	Round the clock	Round the clock	Round the clock	Round the clock	Round the clock	Round the clock	Round the clock	No	No	Yes	No	Yes	Yes	Yes	No	No	Yes
					Oromia	hc59				2	2	10	2	2	1																			Round the clock				Round the clock	Round the clock			Yes	No	Yes	No	No	Yes	No	Yes
2015-07-12 21:34:55	359862054008222	636013049511116	8.9251e+19		Oromia	hc59	27	48	48	2	1	7	2	2	2	0	0	2	0	0	1	0	3	2	2	Round the clock	Round the clock	Round the clock	Round the clock	Round the clock	Round the clock	Round the clock	Round the clock	Round the clock	Round the clock	Round the clock	Round the clock	Round the clock	Round the clock	Yes	Yes	Yes	No	Yes	Yes	No	No	No	Yes
					Oromia	hc60				2	0	6	1	2	0																			0		Round the clock	0	Round the clock	Round the clock	No	No	Yes	No	Yes	No	No	No	No	Yes
2015-08-04 17:42:37	359862054007893	636013044008139	8.9251e+19		Oromia	hc60	20	36	36	3	1	7	2	2	2	0	0	1	0	0	1	1	1	1	1	Round the clock	Round the clock	Not available	Round the clock	Round the clock	Round the clock	Round the clock	Round the clock	Round the clock	Round the clock	Not available	0	Round the clock	Round the clock	No	No	Yes	Yes	Yes	Yes	Yes	Yes	No	Yes
					Oromia	hc61				2	1	8	2	2	0																			Round the clock				Round the clock	Round the clock			Yes	Yes	Yes	No	Yes	Yes	Yes	Yes
2015-08-04 17:40:04	359862054007687	636013049511124	8.9251e+19		Oromia	hc61	27	1	1	2	2	7	1	2	2	0	0	2	0	0	1	2	7	1	0	Round the clock	Round the clock	Round the clock	Round the clock	Round the clock	Round the clock	Not available	Round the clock	Round the clock	Round the clock	Round the clock	0	Round the clock	Not available	Yes	No	Yes	No	Yes	No	Yes	Yes	No	No
					Oromia	hc62				2	1	4	2	2	2																			Round the clock		Round the clock	0	Round the clock	Round the clock	Yes	No	Yes	No	Yes	No	No	No	No	Yes
2015-08-04 17:43:12	359862054007893	636013044008139	8.9251e+19		Oromia	hc62	6	28	28	2	2	5	1	1	2	0	0	2	0	0	1	1	0	1	1	Round the clock	Round the clock	Round the clock	Round the clock	Round the clock	Round the clock	Round the clock	Round the clock	Round the clock	Round the clock	Not available	0	Round the clock	Round the clock	Yes	No	Yes	No	Yes	Yes	Yes	Yes	No	Yes
					Oromia	hc63				2	1	4	1	1	0																			Round the clock		Round the clock	0	Round the clock	Round the clock	No	No	Yes	No	Yes	No	Yes	No	No	Yes
2015-07-22 20:42:52	359862054008222	636013049511116	8.9251e+19		Oromia	hc63	9	80	80	2	3	6	2	2	1	0	0	1	0	0	1	2	2	2	2	Round the clock	Round the clock	Round the clock	Round the clock	Round the clock	Round the clock	Round the clock	Round the clock	Round the clock	Round the clock	Round the clock	Round the clock	Round the clock	Day time only	No	No	Yes	No	Yes	Yes	Yes	Yes	No	Yes
					Oromia	hc64				2	2	6	2	2	1																			Round the clock				Round the clock	Round the clock			Yes	No	Yes	No	No	No	No	Yes
2015-07-14 07:30:47	359862054006606	636013044008123	8.9251e+19		Oromia	hc64	26	75	75	2	2	6	2	1	2	0	0	1	0	0	1	2	3	2	1	Round the clock	Round the clock	Round the clock	Round the clock	Round the clock	Round the clock	Round the clock	Round the clock	Round the clock	Round the clock	Round the clock	0	Round the clock	Round the clock	Yes	No	Yes	No	Yes	Yes	No	No	No	Yes
					Oromia	hc65				2	0	7	2	2	1																			0		Round the clock	Round the clock	Round the clock	Round the clock		No	Yes	No	Yes	No	No	Yes	Yes	Yes
2015-08-04 17:46:57	359862054008024	636013049511122	8.9251e+19		Oromia	hc65	11	70	70	2	3	6	2	1	2	0	0	1	0	0	1	1	0	1	1	Round the clock	Round the clock	Round the clock	Round the clock	Round the clock	Round the clock	Round the clock	Round the clock	Round the clock	Round the clock	Round the clock	Round the clock	Round the clock	Round the clock	Yes	No	Yes	No	Yes	Yes	Yes	No	Yes	Yes
					Oromia	hc66				2	0	5	2	2	2																			Round the clock		Round the clock	Round the clock		0		No	Yes	No	Yes	No	No	No	No	Yes
2015-08-04 17:40:06	359862054007687	636013049511124	8.9251e+19		Oromia	hc66	19	83	83	3	3	7	1	2	3	0	0	2	0	0	1	2	5	1	1	Round the clock	Round the clock	Round the clock	Round the clock	Round the clock	Round the clock	Round the clock	Round the clock	Round the clock	Round the clock	Round the clock	0	Round the clock	Round the clock	Yes	No	Yes	Yes	Yes	Yes	Yes	Yes	Yes	Yes
					Oromia	hc67				1	3	5	1	2	0																			0		Round the clock	0	Round the clock	Round the clock	Yes	No	Yes	No	Yes	No	No	No	No	No
2015-07-22 21:53:35	359862054007687	636013049511124	8.9251e+19		Oromia	hc67	17	18	18	2	1	6	2	2	2	0	1	1	0	1	2	1	6	2	2	Round the clock	Round the clock	Not available	Round the clock	Round the clock	Other	Not available	Round the clock	Round the clock	Round the clock	Round the clock	0	Round the clock	Round the clock	Yes	No	Yes	Yes	Yes	No	No	No	No	Yes
					Oromia	hc68				1	1	6	0	1	0																			0		Round the clock	0	0	Round the clock	Yes	No	Yes	No	Yes	No	No	No	No	No
2015-07-22 20:20:47	359862054008222	636013049511116	8.9251e+19		Oromia	hc68	14	30	30	2	1	6	0	1	2	0	0	2	0	0	1	1	1	0	0	Round the clock	Round the clock	Not available	Round the clock	Round the clock	Not available	Not available	Round the clock	Round the clock	Round the clock	Round the clock	Round the clock	Round the clock	Not available	No	No	Yes	No	Yes	No	No	No	No	Yes
					Oromia	hc69				2	1	8	2	2	0																			Round the clock				Round the clock	0			No	No	Yes	Yes	Yes	No	No	Yes
2015-08-04 17:40:00	359862054007687	636013049511124	8.9251e+19		Oromia	hc69	11	48	48	2	2	8	1	1	2	0	0	1	0	0	1	1	2	1	0	Round the clock	Round the clock	Round the clock	Round the clock	Round the clock	Round the clock	Round the clock	Round the clock	Round the clock	Round the clock	Round the clock	Round the clock	Round the clock	Round the clock	Yes	No	Yes	Yes	Yes	Yes	Yes	Yes	Yes	Yes
					Oromia	hc70				2	3	8	2	3	2																			Round the clock		Round the clock	0	Round the clock	Round the clock	Yes	No	Yes	No	Yes	Yes	Yes	No	Yes	Yes
2015-08-04 17:47:05	359862054008024	636013049511122	8.9251e+19		Oromia	hc70	14	18	18	3	3	9	2	2	2	0	0	1	0	0	1	1	0	1	1	Round the clock	Round the clock	Round the clock	Round the clock	Round the clock	Round the clock	Round the clock	Round the clock	Round the clock	Round the clock	Round the clock	0	Round the clock	Round the clock	Yes	Yes	Yes	No	Yes	Yes	Yes	No	Yes	Yes
					Oromia	hc71				2	0	6	1	2	2																			Round the clock		Round the clock	0		0	Yes	Yes	Yes	No	Yes	No	No	No	No	No
2015-08-04 17:46:54	359862054008024	636013049511122	8.9251e+19		Oromia	hc71	12	105	105	2	2	8	1	1	2	0	0	0	0	0	1	1	0	1	1	Round the clock	Round the clock	Round the clock	Round the clock	Round the clock	Round the clock	Round the clock	Round the clock	Round the clock	Round the clock	Round the clock	0	Round the clock	Round the clock	Yes	Yes	Yes	No	Yes	Yes	Yes	No	Yes	Yes
					Oromia	hc72				1	0	8	1	1	0																			0		Round the clock	0	Round the clock	Round the clock	No	No	Yes	No	Yes	Yes	No	No	No	Yes
2015-08-04 17:43:14	359862054007893	636013044008139	8.9251e+19		Oromia	hc72	11	30	30	2	2	7	0	1	2	0	0	2	0	0	1	0	2	0	1	Round the clock	Round the clock	Not available	Round the clock	Round the clock	Round the clock	Round the clock	Round the clock	Round the clock	Round the clock	Round the clock	Round the clock	Round the clock	Round the clock	No	No	Yes	No	Yes	Yes	Yes	Yes	No	Yes
					Oromia	hc73				2	0	4	2	2	1																			Round the clock		Round the clock	Round the clock	Round the clock	Round the clock	Yes	No	Yes	No	Yes	No	No	No	Yes	No
2015-08-04 17:39:56	359862054007687				Oromia	hc73	15	27	27	2	3	5	1	2	1	0	0	1	0	0	1	1	1	1	1	Round the clock	Round the clock	Round the clock	Round the clock	Round the clock	Round the clock	Not available	Round the clock	Round the clock	Round the clock	Round the clock	0	Round the clock	Round the clock	Yes	No	Yes	No	Yes	No	No	No	Yes	Yes
					Oromia	hc74				2	2	5	2	2	0																			Round the clock				Round the clock	Round the clock			Yes	No	Yes	No	Yes	No	No	Yes
2015-07-21 09:01:14	359862054007489	636013049511125	8.9251e+19		Oromia	hc74	14	35	35	2	2	7	2	2	2	0	1	1	0	1	1	1	0	0	0	Round the clock	Round the clock	Round the clock	Round the clock	Round the clock	Round the clock	Round the clock	Round the clock	Round the clock	Round the clock	Other	Round the clock	Round the clock	Round the clock	Yes	No	Yes	No	Yes	Yes	No	No	No	Yes
					Oromia	hc75				2	1	5	1	1	0																			Round the clock		Round the clock	0	Round the clock			No	Yes	Yes	Yes	Yes	Yes	No	No	Yes
2015-07-15 21:10:20	359862054007893	636013044008139	8.9251e+19		Oromia	hc75	15	23	23	3	1	4	1	1	2	0	0	2	0	0	1	0	2	0	0	Round the clock	Round the clock	Not available	Round the clock	Round the clock	Round the clock	Round the clock	Round the clock	Round the clock	Round the clock	Not available	0	Round the clock	Round the clock	No	No	Yes	No	Yes	Yes	Yes	Yes	No	Yes
					Oromia	hc76				2	2	6	2	1	1																			Round the clock		Round the clock	0	Round the clock	Round the clock	Yes	No	Yes	No	Yes	No	No	No	No	Yes
2015-07-22 20:49:34	359862054008222	636013049511116	8.9251e+19		Oromia	hc76	13	36	36	4	2	5	1	1	1	0	0	1	0	0	3	2	5	1	1	Round the clock	Round the clock	Round the clock	Round the clock	Round the clock	Round the clock	Not available	Round the clock	Round the clock	Round the clock	Round the clock	Round the clock	Round the clock	Round the clock	No	No	Yes	Yes	Yes	No	No	No	Yes	Yes
					SNNP	hc77				2	1	13	5	3	1																			0		0	0		Round the clock	Yes	No	Yes	No	Yes	No	No	Yes	No	Yes
2015-07-22 17:37:27	359862054009048	636013049511123	8.9251e+19		SNNP	hc77	15	42	42	4	4	20	3	4	3	0	0	3	0	0	1	0	0	1	2	Round the clock	Round the clock	Round the clock	Round the clock	Round the clock	Round the clock	Not available	Round the clock	Round the clock	Round the clock	Round the clock	0	Round the clock	Round the clock	Yes	No	Yes	No	Yes	No	No	No	Yes	Yes
					SNNP	hc78				2	3	10	2	2	1																			Round the clock		Round the clock	0	0	0	Yes	No	Yes	No	Yes	Yes	Yes	No	No	Yes
2015-07-20 20:13:50	359862054009048	636013049511123	8.9251e+19		SNNP	hc78	30	111	111	4	2	11	2	2	4	0	1	3	0	1	3	0	1	1	1	Round the clock	Round the clock	Round the clock	Round the clock	Round the clock	Round the clock	Round the clock	Round the clock	Round the clock	Round the clock	Round the clock	0	Round the clock	Round the clock	Yes	Yes	Yes	Yes	Yes	Yes	Yes	Yes	Yes	Yes
					SNNP	hc79				2	1	6		1	1																			Round the clock		Round the clock	0	0	0	No	No	Yes	No	Yes	No	No	Yes	Yes	Yes
2015-07-19 20:20:17	359862054009048	636013049511123	8.9251e+19		SNNP	hc79	7	25	84	2	1	6	0	0	1	0	1	1	0	1	1	0	1	0	0	Round the clock	Not available	Round the clock	Not available	Round the clock	Round the clock	Round the clock	Round the clock	Round the clock	Round the clock	Round the clock	Round the clock	Not available	Not available	No	No	Yes	No	Yes	Yes	No	Yes	Yes	Yes
					SNNP	hc80				2	2	9	2	1	0																			0		0	0		0	Yes	No	Yes	No	Yes	No	No	No	No	No
2015-08-03 10:52:46	359862054016662	636013044008153	8.9251e+19		SNNP	hc80	5	20	20	2	5	9	1	2	1	0	0	1	0	0	1	1	1	0	0	Round the clock	Round the clock	Round the clock	Round the clock	Round the clock	Round the clock	Round the clock	Round the clock	Day time only	Not available	Round the clock	Round the clock	Round the clock	Round the clock	Yes	No	Yes	No	Yes	No	No	Yes	Yes	Yes
					SNNP	hc81				2	2	8	2	2	1																			0		Round the clock	0		0	Yes	No	Yes	Yes	Yes	No	Yes	No	Yes	Yes
2015-07-16 19:22:51	359862054016662	636013044008153	8.9251e+19		SNNP	hc81	30	24	24	4	2	13	2	2	2	0	1	1	0	0	1	2	0	1	1	Round the clock	Round the clock	Not available	Round the clock	Round the clock	Round the clock	Round the clock	Round the clock	Day time only	Not available	Round the clock	0	Day time only	Day time only	Yes	No	Yes	No	Yes	No	No	No	Yes	Yes
					SNNP	hc82				3	1	5	3	4	2																			Round the clock		Round the clock	0	Round the clock	Round the clock	Yes	No	Yes	No	Yes	No	Yes	Yes	Yes	Yes
2015-07-12 19:59:53	359862054016662	636013044008153	8.9251e+19		SNNP	hc82	7	56	56	4	1	8	4	3	3	0	1	1	0	0	2	0	4	1	1	Round the clock	Round the clock	Round the clock	Round the clock	Round the clock	Round the clock	Round the clock	Round the clock	Round the clock	Not available	Round the clock	0	Round the clock	Round the clock	Yes	No	Yes	No	Yes	Yes	Yes	Yes	Yes	Yes
					SNNP	hc83				4	1	24	3	4	1																			Round the clock		0	Round the clock		Round the clock	Yes		Yes	Yes	Yes	Yes	Yes	No	Yes	Yes
2015-08-03 11:25:37	359862054009048	636013049511123	8.9251e+19		SNNP	hc83	13	50	50	2	2	20	2	4	1	0	1	1	0	1	1	0	0	0	0	Round the clock	Round the clock	Round the clock	Round the clock	Round the clock	Round the clock	Round the clock	Round the clock	Round the clock	Round the clock	Round the clock	Round the clock	Day time only	Day time only	Yes	Yes	Yes	Yes	Yes	Yes	Yes	Yes	Yes	Yes
					SNNP	hc84				2	1	14	2	2	1																			Round the clock				0	0			Yes	Yes	Yes	No	No	No	Yes	Yes
2015-08-03 11:26:00	359862054009048	636013049511123	8.9251e+19		SNNP	hc84	9	4	4	3	3	16	1	3	1	1	1	1	1	1	1	1	1	0	0	Round the clock	Round the clock	Round the clock	Round the clock	Round the clock	Round the clock	Round the clock	Round the clock	Round the clock	Round the clock	Round the clock	0	Round the clock	Round the clock	Yes	Yes	Yes	Yes	Yes	Yes	Yes	Yes	Yes	Yes
					SNNP	hc85				1	0	18	2	2	1																			0		Round the clock	0	0	0	Yes	No	Yes	No	Yes	Yes	No	No	Yes	Yes
2015-08-03 11:25:56	359862054009048	636013049511123	8.9251e+19		SNNP	hc85	8	38	38	2	1	11	1	2	2	0	2	1	0	1	1	0	1	0	0	Not available	Round the clock	Round the clock	Not available	Round the clock	Round the clock	Round the clock	Round the clock	Round the clock	Round the clock	Round the clock	Round the clock	Round the clock	Round the clock	Yes	Yes	Yes	Yes	Yes	Yes	No	Yes	Yes	Yes
					SNNP	hc86				2	4	12	3	4	1																			0				Round the clock	Round the clock			Yes	No	Yes	No	No	No	No	Yes
2015-08-03 10:52:34	359862054016662				SNNP	hc86	16	15	15	4	4	18	2	4	2	1	1	1	1	1	1	1	0	0	0	Round the clock	Round the clock	Not available	Round the clock	Day time only	Round the clock	Day time only	Round the clock	Day time only	Not available	Round the clock	0	Round the clock	Round the clock	Yes	No	Yes	Yes	Yes	Yes	Yes	Yes	Yes	Yes
					SNNP	hc87				2	1	6	2	2	1																			Round the clock				Round the clock	Round the clock			Yes	No	Yes	Yes	No	No	No	Yes
2015-07-16 19:22:56	359862054016662	636013044008153	8.9251e+19		SNNP	hc87	7	15	15	2	1	6	1	1	1	0	0	1	0	0	1	1	1	1	1	Round the clock	Round the clock	Not available	Round the clock	Round the clock	Round the clock	Day time only	Round the clock	Day time only	Not available	Round the clock	0	Round the clock	Round the clock	Yes	Yes	Yes	Yes	Yes	Yes	Yes	Yes	Yes	Yes
					SNNP	hc88				1		10	1	1	0																			0		Round the clock	0	0	0	Yes	No	Yes	Yes	Yes	Yes	No	No	No	Yes
2015-07-19 20:20:21	359862054009048	636013049511123	8.9251e+19		SNNP	hc88	7	89	89	1	0	5	1	0	1	0	1	0	0	0	1	0	1	1	0	Round the clock	Round the clock	Not available	Not available	Round the clock	Round the clock	Not available	Round the clock	Round the clock	Round the clock	Round the clock	0	Day time only	Not available	Yes	No	Yes	No	Yes	No	No	Yes	No	Yes
					SNNP	hc89				1	0	10	1	1	0																			0		0	0		0	Yes	No	Yes	No	Yes	No	No	No	No	No
2015-08-03 10:52:13	359862054016662				SNNP	hc89	10	27	27	4	2	4	1	1	2	0	0	1	0	0	2	0	0	0	0	Round the clock	Round the clock	Not available	Round the clock	Round the clock	Round the clock	Not available	Round the clock	Not available	Not available	Round the clock	0	Round the clock	Day time only	Yes	Yes	Yes	No	Yes	No	No	No	Yes	Yes
					SNNP	hc90				3	3	15	3	2	0																			0				Round the clock	Round the clock		No	Yes	No	Yes	Yes	Yes	Yes	Yes	Yes
2015-08-03 11:25:41	359862054009048	636013049511123	8.9251e+19		SNNP	hc90	10	78	78	3	6	18	3	3	1	0	1	1	0	1	1	0	1	0	0	Round the clock	Round the clock	Round the clock	Round the clock	Round the clock	Round the clock	Not available	Round the clock	Round the clock	Round the clock	Round the clock	0	Day time only	Day time only	Yes	Yes	Yes	Yes	Yes	No	Yes	Yes	Yes	Yes
					SNNP	hc91				2	1	6	1	1	0																			Round the clock		Round the clock	0	0	0	Yes	No	Yes	No	Yes	No	No	No	No	Yes
2015-07-16 19:08:34	359862054009048	636013049511123	8.9251e+19		SNNP	hc91	10	17	17	2	1	10	1	2	2	0	0	2	0	0	1	0	0	1	1	Round the clock	Round the clock	Not available	Not available	Round the clock	Round the clock	Round the clock	Round the clock	Round the clock	Round the clock	Round the clock	Round the clock	Day time only	Day time only	No	No	Yes	No	Yes	No	Yes	No	Yes	Yes
					SNNP	hc92				1	0	15	1	2	1																			0		Round the clock	0	Round the clock	Round the clock	Yes	No	Yes	No	Yes	No	No	No	No	Yes
2015-08-03 11:25:29	359862054009048	636013049511123	8.9251e+19		SNNP	hc92	6	15	15	1	1	10	1	2	1	1	2	0	1	2	1	1	2	0	0	Round the clock	Round the clock	Round the clock	Round the clock	Round the clock	Round the clock	Not available	Round the clock	Round the clock	Round the clock	Round the clock	Round the clock	Round the clock	Round the clock	Yes	Yes	Yes	No	Yes	No	No	Yes	Yes	Yes
					SNNP	hc93				2	3	14	4	4	2																			Round the clock				Round the clock	Round the clock			Yes	No	Yes	No	No	No	Yes	Yes
2015-08-03 10:52:17	359862054016662	636013044008153	8.9251e+19		SNNP	hc93	7	15	15	3	4	10	1	4	3	0	0	2	0	0	3	0	0	0	0	Round the clock	Round the clock	Round the clock	Not available	Round the clock	Round the clock	Round the clock	Round the clock	Round the clock	Not available	Round the clock	0	Day time only	Round the clock	Yes	Yes	Yes	Yes	Yes	No	Yes	Yes	Yes	Yes
					SNNP	hc94				3	3	11	2	4	0																			0				Round the clock	Round the clock			Yes	No	Yes	No	No	No	Yes	Yes
2015-08-03 10:52:22	359862054016662				SNNP	hc94	24	12	12	6	4	20	3	5	4	0	0	1	0	0	1	1	0	0	0	Round the clock	Day time only	Round the clock	Round the clock	Round the clock	Round the clock	Round the clock	Round the clock	Round the clock	Round the clock	Round the clock	0	Round the clock	Round the clock	Yes	No	Yes	Yes	Yes	Yes	Yes	Yes	Yes	Yes
					SNNP	hc95				1	1	13	5	3	1																			0		0	0	Round the clock	Round the clock	Yes	No	No	No	Yes	No	No	Yes	No	Yes
2015-07-22 17:37:11	359862054009048	636013049511123	8.9251e+19		SNNP	hc95	10	45	45	2	3	6	2	3	2	2	1	2	2	1	1	3	4	1	3	Round the clock	Round the clock	Round the clock	Round the clock	Round the clock	Round the clock	Round the clock	Round the clock	Round the clock	Round the clock	Round the clock	0	Round the clock	Round the clock	Yes	Yes	Yes	Yes	Yes	Yes	Yes	No	Yes	Yes
					SNNP	hc96				1	1	10	2	2	0																			0		0	0	Round the clock	Round the clock	Yes	No	Yes	No	Yes	No	Yes	No	No	Yes
2015-07-16 19:08:31	359862054009048	636013049511123	8.9251e+19		SNNP	hc96	14	4	4	1	0	0	2	1	1	0	0	1	0	0	1	0	2	1	1	Round the clock	Round the clock	Round the clock	Not available	Not available	Round the clock	Not available	Round the clock	Round the clock	Round the clock	Round the clock	0	Day time only	Day time only	Yes	No	Yes	No	Yes	No	No	No	Yes	Yes
					SNNP	hc97				3	0	5	1	2	2																			0		0	0		0	Yes	No	Yes	No	Yes	Yes	No	No	No	Yes
2015-07-27 14:58:20	359862054006523				SNNP	hc97	7	70	70	2	1	4	0	0	2	0	0	1	0	0	1	0	0	0	0	Round the clock	Round the clock	Not available	Round the clock	Round the clock	Round the clock	Round the clock	Round the clock	Day time only	Round the clock	Round the clock	0	Not available	Not available	Yes	No	Yes	No	Yes	Yes	No	Yes	No	Yes
					SNNP	hc98				2	1	7	2	1	0																			0		Round the clock	0	0	0	Yes	No	Yes	No	Yes	No	No	No	No	No
2015-07-27 14:58:23	359862054006523				SNNP	hc98	15	82	82	3	1	6	3	2	2	0	0	2	0	0	1	0	0	0	0	Round the clock	Round the clock	Not available	Not available	Round the clock	Round the clock	Round the clock	Round the clock	Round the clock	Round the clock	Not available	0	Day time only	Day time only	Yes	No	Yes	Yes	Yes	Yes	Yes	No	Yes	Yes
					SNNP	hc99				1	1	8	1	1	1																			0				0	0			Yes	No	Yes	No	No	No	Yes	Yes
2015-08-03 10:52:09	359862054016662	636013044008153	8.9251e+19		SNNP	hc99	8	55	55	1	2	4	0	1	1	1	0	1	1	0	1	1	1	0	0	Round the clock	Round the clock	Round the clock	Round the clock	Round the clock	Round the clock	Not available	Round the clock	Round the clock	Round the clock	Round the clock	Round the clock	Day time only	Day time only	Yes	No	Yes	Yes	Yes	Yes	No	Yes	No	Yes
					SNNP	hc100				3	3	8	2	2	3																			Round the clock		Round the clock	0		0	Yes	No	No	No	Yes	No	No	Yes	No	Yes
2015-07-25 18:44:38	359862054009048	636013049511123	8.9251e+19		SNNP	hc100	3	30	30	4	3	7	1	1	0	0	0	0	0	0	0	0	1	1	1	Round the clock	Round the clock	Round the clock	Round the clock	Round the clock	Round the clock	Round the clock	Round the clock	Round the clock	Round the clock	Round the clock	0	Day time only	Day time only	Yes	No	Yes	No	Yes	Yes	No	Yes	Yes	Yes
					SNNP	hc101				2	3	13	2	2	2																			Round the clock				0	0			Yes	No	Yes	No	No	No	No	Yes
2015-08-03 10:56:50	359862054016662	636013044008153	8.9251e+19		SNNP	hc101	13	25	25	2	2	14	2	3	1	1	0	1	0	0	1	1	0	0	0	Round the clock	Round the clock	Not available	Round the clock	Round the clock	Round the clock	Round the clock	Round the clock	Other	Not available	Round the clock	0	Round the clock	Round the clock	Yes	Yes	Yes	Yes	Yes	Yes	Yes	Yes	Yes	Yes
					SNNP	hc102				4	1	10	3	3	3																			Round the clock		0	0	Round the clock	Round the clock	Yes	No	Yes	No	Yes	No	No	Yes	No	Yes
2015-08-03 10:52:29	359862054016662	636013044008153	8.9251e+19		SNNP	hc102	10	25	25	4	4	9	3	3	3	0	0	2	0	0	1	1	0	0	0	Round the clock	Round the clock	Not available	Round the clock	Round the clock	Round the clock	Round the clock	Round the clock	Round the clock	Not available	Round the clock	0	Round the clock	Round the clock	Yes	Yes	Yes	Yes	Yes	Yes	Yes	Yes	Yes	Yes
					SNNP	hc103				3	0	4	2	3	0																			0		0	0		0	Yes	No	Yes	No	Yes	Yes	Yes	No	No	No
2015-07-22 17:38:02	359862054009048	636013049511123	8.9251e+19		SNNP	hc103	9	12	12	3	2	8	1	1	2	0	0	2	0	0	2	0	0	1	1	Round the clock	Not available	Round the clock	Not available	Round the clock	Round the clock	Round the clock	Round the clock	Round the clock	Round the clock	Round the clock	Round the clock	Day time only	Day time only	Yes	No	Yes	No	Yes	Yes	Yes	No	Yes	Yes
					SNNP	hc104				1	1	5	0	1	0																			0		Round the clock	0	Round the clock	Round the clock	No	No	Yes	Yes	Yes	No	Yes	No	No	Yes
2015-07-12 20:00:07	359862054016662	636013044008153	8.9251e+19		SNNP	hc104	9	14	14	2	2	5	1	0	2	1	0	2	0	0	1	1	5	1	0	Round the clock	Round the clock	Round the clock	Not available	Round the clock	Round the clock	Round the clock	Round the clock	Round the clock	Round the clock	Round the clock	0	Day time only	Not available	No	No	Yes	No	Yes	No	No	No	Yes	Yes
					SNNP	hc105				2	4	8	1	2	2																			Round the clock		Round the clock	0	0	Round the clock	Yes	No	Yes	No	Yes	Yes	Yes	No	No	Yes
2015-07-19 20:24:57	359862054009048	636013049511123	8.9251e+19		SNNP	hc105	5	103	103	4	4	9	3	3	2	0	0	2	0	0	2	0	0	1	1	Round the clock	Round the clock	Round the clock	Round the clock	Round the clock	Round the clock	Round the clock	Round the clock	Round the clock	Round the clock	Round the clock	Round the clock	Round the clock	Round the clock	Yes	No	Yes	Yes	Yes	Yes	Yes	Yes	Yes	Yes
					SNNP	hc106				1	2	10	1	2	1																			0				0	0			Yes	No	Yes	No	No	No	No	Yes
2015-07-19 20:28:46	359862054016662	636013044008153	8.9251e+19		SNNP	hc106	22	17	17	3	0	10	1	2	2	0	0	2	0	0	1	0	2	0	0	Round the clock	Round the clock	Not available	Round the clock	Round the clock	Round the clock	Round the clock	Round the clock	Round the clock	Round the clock	Round the clock	0	Day time only	Day time only	Yes	No	Yes	Yes	Yes	Yes	No	No	No	Yes
					SNNP	hc107				2	1	15	3	4	2																			0		0	Round the clock		Round the clock	Yes	No	Yes	No	Yes	No	No	No	Yes	Yes
2015-08-03 10:52:40	359862054016662	636013044008153	8.9251e+19		SNNP	hc107	17	27	27	2	3	12	3	4	2	0	0	1	0	0	2	0	1	0	0	Round the clock	Round the clock	Round the clock	Round the clock	Round the clock	Round the clock	Round the clock	Round the clock	Round the clock	Round the clock	Round the clock	Round the clock	Round the clock	Round the clock	Yes	Yes	Yes	No	Yes	Yes	No	Yes	Yes	Yes
					SNNP	hc108				3	2	9	2	3	0																			0		Round the clock	0	Round the clock	Round the clock	Yes	No	Yes	No	Yes	No	No	No	Yes	Yes
2015-08-03 11:26:05	359862054009048	636013049511123	8.9251e+19		SNNP	hc108	14	9	9	2	3	10	2	2	1	0	0	1	0	0	1	0	0	0	0	Round the clock	Round the clock	Round the clock	Round the clock	Round the clock	Round the clock	Not available	Round the clock	Round the clock	Round the clock	Round the clock	Round the clock	Round the clock	Day time only	Yes	Yes	Yes	No	Yes	No	No	No	Yes	Yes
					SNNP	hc109				3	1	8	3	3	0																			0				Round the clock	Round the clock			No	No	Yes	No	No	No	No	Yes
2015-07-12 20:00:04	359862054016662	636013044008153	8.9251e+19		SNNP	hc109	14	18	18	2	3	7	1	1	2	9	0	2	0	0	1	1	4	0	1	Round the clock	Round the clock	Round the clock	Round the clock	Round the clock	Round the clock	Round the clock	Round the clock	Round the clock	Round the clock	Round the clock	0	Day time only	Day time only	Yes	No	Yes	Yes	Yes	Yes	Yes	Yes	No	Yes
					SNNP	hc110				2	1	7	2	2	0																			0				Round the clock	0			Yes	No	Yes	No	No	No	No	Yes
2015-07-27 14:58:22	359862054006523				SNNP	hc110	10	60	60	4	3	8	1	3	1	1	0	1	1	0	4	1	0	0	0	Round the clock	Round the clock	Not available	Round the clock	Round the clock	Round the clock	Round the clock	Round the clock	Round the clock	Round the clock	Round the clock	Round the clock	Round the clock	Round the clock	Yes	Yes	Yes	Yes	Yes	Yes	Yes	No	Yes	Yes
					SNNP	hc111				2	2	9	1	2	2																			Round the clock		Round the clock	0	0	0	No	Yes	Yes	No	Yes	No	No	No	No	Yes
2015-08-03 10:56:55	359862054016662	636013044008153	8.9251e+19		SNNP	hc111	14	40	40	4	2	13	1	2	4	0	0	1	0	0	1	1	0	0	0	Round the clock	Round the clock	Round the clock	Round the clock	Round the clock	Round the clock	Not available	Round the clock	Round the clock	Not available	Round the clock	0	Day time only	Day time only	No	No	Yes	No	Yes	No	No	No	No	Yes
					SNNP	hc112				4	3	14	3	4	1																			0				Round the clock	Round the clock			Yes	No	Yes	No	No	No	No	Yes
2015-08-03 11:25:34	359862054009048	636013049511123	8.9251e+19		SNNP	hc112	18	13	13	6	2	10	3	4	3	1	0	1	1	0	2	1	0	0	0	Round the clock	Round the clock	Round the clock	Not available	Round the clock	Round the clock	Not available	Round the clock	Round the clock	Round the clock	Round the clock	0	Round the clock	Round the clock	Yes	Yes	Yes	Yes	Yes	Yes	Yes	Yes	Yes	Yes
					SNNP	hc113				1	1	4	1	1	1																			0		0	0	0	0	Yes	No	Yes	No	Yes	No	No	No	Yes	Yes
2015-07-16 19:22:58	359862054016662	636013044008153	8.9251e+19		SNNP	hc113	12	15	15	2	1	5	1	1	2	1	0	1	1	0	1	0	2	1	1	Round the clock	Round the clock	Round the clock	Round the clock	Round the clock	Round the clock	Round the clock	Round the clock	Round the clock	Round the clock	Round the clock	0	Day time only	Day time only	Yes	No	Yes	No	Yes	No	Yes	Yes	Yes	Yes
					SNNP	hc114				1	0	6	1	1	0																			0				0	0			Yes	No	Yes	No	No	No	No	Yes
2015-07-19 20:20:19	359862054009048	636013049511123	8.9251e+19		SNNP	hc114	7	68	68	1	1	6	1	1	1	0	1	1	0	1	1	0	0	0	0	Round the clock	Round the clock	Not available	Round the clock	Round the clock	Round the clock	Round the clock	Round the clock	Round the clock	Round the clock	Round the clock	Round the clock	Day time only	Day time only	No	No	Yes	Yes	Yes	Yes	Yes	Yes	No	Yes
					Tigray	hc115				4	1	13	2	3	4																			Round the clock				0	0			Yes	No	Yes	Yes	No	No	No	Yes
2015-07-18 14:01:33	359862054009550	636013049511121	8.9251e+19		Tigray	hc115	14	30	20	5	6	18	2	2	5	0	0	0	0	0	3	0	0	2	2	Round the clock	Round the clock	Round the clock	Round the clock	Round the clock	Round the clock	Round the clock	Round the clock	Not available	Day time only	Round the clock	Round the clock	Day time only	Round the clock	Yes	Yes	Yes	Yes	Yes	Yes	Yes	Yes	Yes	Yes
					Tigray	hc116				3	1	11	2	2	3																			Round the clock		Round the clock	0	Round the clock	0	Yes	No	Yes	No	Yes	No	Yes	No	Yes	Yes
2015-07-18 14:01:27	359862054009550	636013049511121	8.9251e+19		Tigray	hc116	12	45	16	4	1	12	2	2	3	0	0	0	0	0	4	0	4	2	2	Round the clock	Round the clock	Round the clock	Round the clock	Round the clock	Round the clock	Round the clock	Round the clock	Round the clock	Not available	Round the clock	Round the clock	Round the clock	Round the clock	Yes	No	Yes	Yes	Yes	Yes	Yes	Yes	Yes	Yes
					Tigray	hc117				3	1	8	2	2	3																			Round the clock		Round the clock	0	Round the clock	0	Yes	No	Yes	Yes	Yes	Yes	Yes	No	Yes	Yes
2015-07-18 14:01:37	359862054009550	636013049511121	8.9251e+19		Tigray	hc117	9	18	15	3	2	6	0	2	3	0	0	0	0	0	1	2	5	0	2	Round the clock	Round the clock	Round the clock	Round the clock	Round the clock	Round the clock	Round the clock	Round the clock	Day time only	Day time only	Round the clock	0	Day time only	Day time only	Yes	Yes	Yes	Yes	Yes	Yes	No	Yes	Yes	Yes
					Tigray	hc118				4	1	11	2	1	4																			Round the clock		Round the clock	Round the clock	Round the clock		Yes	Yes	Yes	No	Yes	Yes	No	No	Yes	Yes
2015-07-22 06:22:01	359862054008263	636013044008144	8.9251e+19		Tigray	hc118	9	35	35	4	1	10	2	1	4	0	0	0	0	0	1	0	0	0	0	Round the clock	Round the clock	Round the clock	Round the clock	Round the clock	Round the clock	Round the clock	Round the clock	Round the clock	Not available	Round the clock	0	Day time only	Day time only	Yes	Yes	Yes	Yes	Yes	Yes	Yes	Yes	Yes	Yes
					Tigray	hc119				2	1	5	0	1	2																			Round the clock		Round the clock	0	0	0	Yes	Yes	Yes	No	Yes	Yes	Yes	No	No	Yes
2015-07-12 11:51:50	359862054009550	636013049511121	8.9251e+19		Tigray	hc119	6	56	57	3	1	8	1	1	1	0	0	0	0	0	1	0	3	0	0	Round the clock	Round the clock	Round the clock	Round the clock	Round the clock	Round the clock	Round the clock	Round the clock	Round the clock	Not available	Not available	0	Round the clock	Day time only	Yes	No	Yes	No	Yes	Yes	No	No	Yes	Yes
					Tigray	hc120				2	0	9	1	1	1																			0		Round the clock	Round the clock	Round the clock		Yes	No	Yes	No	Yes	No	Yes	No	No	Yes
2015-07-21 14:23:25	359862054006440	636013049511128	8.9251e+19		Tigray	hc120	4	31	31	3	3	8	2	1	3	0	0	0	0	0	1	0	2	0	0	Round the clock	Round the clock	Round the clock	Not available	Round the clock	Round the clock	Round the clock	Round the clock	Round the clock	Round the clock	Other	0	Day time only	Day time only	Yes	Yes	Yes	Yes	Yes	Yes	Yes	Yes	Yes	Yes
					Tigray	hc121				2	1	9	2	1	1																			0		Round the clock	0	0	Round the clock	Yes	No	Yes	No	Yes	Yes	No	Yes	Yes	Yes
2015-07-27 17:09:38	359862054008123		8.9251e+19		Tigray	hc121	2	39	40	3	1	15	2	2	3	0	0	0	0	0	1	0	0	0	0	Round the clock	Round the clock	Round the clock	Round the clock	Round the clock	Round the clock	Round the clock	Round the clock	Round the clock	Not available	Round the clock	Round the clock	Round the clock	Round the clock	Yes	Yes	Yes	Yes	Yes	Yes	Yes	Yes	Yes	Yes
					Tigray	hc122				2	1	9	1	2	2																			Round the clock		0	Round the clock	Round the clock	Round the clock	Yes	No	Yes	No	Yes	Yes	No	No	Yes	Yes
2015-07-24 10:55:47	359862054008123	636013044008146	8.9251e+19		Tigray	hc122	9	38	45	3	2	11	2	2	3	0	0	0	0	0	2	0	0	0	0	Round the clock	Round the clock	Round the clock	Round the clock	Round the clock	Round the clock	Round the clock	Round the clock	Round the clock	Not available	Round the clock	Round the clock	Day time only	Day time only	Yes	Yes	Yes	No	Yes	Yes	Yes	Yes	Yes	Yes
					Tigray	hc123				2	2	9	2	2	2																			Round the clock		Round the clock	0	0	0	Yes	No	Yes	Yes	Yes	Yes	No	No	Yes	Yes
2015-07-12 09:47:03	359862054008123	636013044008146	8.9251e+19		Tigray	hc123	11	60	60	2	1	10	2	1	2	0	1	0	0	0	1	1	0	0	0	Round the clock	Round the clock	Round the clock	Round the clock	Round the clock	Round the clock	Not available	Round the clock	Round the clock	Not available	Round the clock	0	Day time only	Day time only	Yes	Yes	Yes	No	Yes	No	Yes	No	No	Yes
					Tigray	hc124				2	1	9	1	1	2																			0				0	0			Yes	No	Yes	Yes	Yes	No	Yes	Yes
2015-07-24 18:31:14	359862054006440	636013049511128	8.9251e+19		Tigray	hc124	10	27	27	3	3	7	1	1	3	0	0	0	0	0	1	2	4	1	1	Round the clock	Round the clock	Round the clock	Round the clock	Round the clock	Round the clock	Round the clock	Round the clock	Round the clock	Round the clock	Round the clock	0	Day time only	Day time only	Yes	Yes	Yes	Yes	Yes	Yes	Yes	Yes	Yes	Yes
					Tigray	hc125				2	1	5	2	2	2																			Round the clock		Round the clock	0	0	0	Yes	No	Yes	No	Yes	No	No	No	No	Yes
2015-07-17 10:15:27	359862054008123	636013044008146	8.9251e+19		Tigray	hc125	13	15	15	2	1	8	2	2	2	0	0	0	0	0	2	0	0	0	0	Round the clock	Round the clock	Round the clock	Round the clock	Round the clock	Round the clock	Round the clock	Round the clock	Round the clock	Not available	Round the clock	Round the clock	Round the clock	Round the clock	Yes	No	No	No	Yes	Yes	Yes	Yes	No	Yes
					Tigray	hc126				3	1	7	2	1	2																			Round the clock				0	0			Yes	No	Yes	Yes	Yes	No	Yes	Yes
2015-07-21 14:23:29	359862054006440	636013049511128	8.9251e+19		Tigray	hc126	5	12	12	3	2	6	1	1	3	0	0	0	0	0	1	2	5	1	1	Round the clock	Round the clock	Round the clock	Round the clock	Round the clock	Round the clock	Round the clock	Round the clock	Round the clock	Round the clock	Round the clock	0	Day time only	Day time only	Yes	Yes	Yes	Yes	Yes	Yes	Yes	Yes	No	Yes
					Tigray	hc127				2	1	5	2	2	2																			Round the clock		Round the clock	0	0	0	Yes	No	Yes	No	Yes	No	No	No	No	Yes
2015-07-17 10:16:10	359862054008123	636013044008146	8.9251e+19		Tigray	hc127	11	35	60	2	1	8	2	0	2	0	0	0	0	0	2	0	0	2	0	Round the clock	Round the clock	Round the clock	Round the clock	Round the clock	Not available	Round the clock	Round the clock	Round the clock	Not available	Round the clock	0	Round the clock	Not available	Yes	Yes	Yes	Yes	Yes	Yes	Yes	Yes	Yes	Yes
					Tigray	hc128				2	1	7	2	1	2																			Round the clock				0	0			No	No	Yes	Yes	No	No	Yes	Yes
2015-07-22 06:22:16	359862054008263	636013044008144	8.9251e+19		Tigray	hc128	8	38	38	3	1	9	2	1	3	0	0	0	0	0	1	0	1	0	0	Round the clock	Round the clock	Round the clock	Not available	Round the clock	Round the clock	Round the clock	Round the clock	Round the clock	Not available	Round the clock	0	Round the clock	Round the clock	Yes	Yes	Yes	Yes	Yes	Yes	Yes	Yes	Yes	Yes
					Tigray	hc129				2	2	5	2	1	2																			Round the clock		Round the clock	Round the clock	0	0	Yes	No	Yes	Yes	Yes	No	No	Yes	Yes	Yes
2015-07-14 07:46:34	359862054008263	636013044008144	8.9251e+19		Tigray	hc129	5	20	20	2	1	6	2	1	2	0	0	0	0	0	1	1	0	0	0	Round the clock	Round the clock	Round the clock	Not available	Round the clock	Round the clock	Round the clock	Round the clock	Round the clock	Not available	Round the clock	0	Day time only	Day time only	Yes	No	Yes	Yes	Yes	Yes	Yes	Yes	Yes	Yes
					Tigray	hc130				3	2	15	1	2	3																			Round the clock				0	0			Yes	No	Yes	Yes	Yes	No	No	Yes
2015-07-19 09:07:15	359862054009550	636013049511121	8.9251e+19		Tigray	hc130	14	25	25	6	2	18	2	2	6	0	0	1	0	0	1	0	0	0	0	Round the clock	Round the clock	Round the clock	Round the clock	Round the clock	Round the clock	Round the clock	Round the clock	Round the clock	Round the clock	Round the clock	Round the clock	Round the clock	Round the clock	Yes	Yes	Yes	Yes	Yes	Yes	Yes	Yes	Yes	Yes
					Tigray	hc131				2	0	6	2	1	1																			0		Round the clock	0	0		Yes	No	Yes	Yes	Yes	Yes	Yes	No	No	Yes
2015-07-24 10:55:42	359862054008123	636013044008146	8.9251e+19		Tigray	hc131	10	18	18	1	1	3	2	1	1	0	0	0	0	0	1	1	1	0	0	Round the clock	Round the clock	Not available	Round the clock	Round the clock	Round the clock	Round the clock	Round the clock	Round the clock	Not available	Round the clock	0	Round the clock	Round the clock	Yes	Yes	Yes	No	Yes	Yes	Yes	Yes	No	Yes
					Tigray	hc132				2	0	5	2	1	2																			Round the clock		Round the clock	0	0	0	Yes	No	Yes	Yes	Yes	Yes	Yes	No	No	Yes
2015-07-24 18:31:17	359862054006440	636013049511128	8.9251e+19		Tigray	hc132	4	18	50	3	2	5	2	1	3	0	0	0	0	0	1	2	4	2	1	Round the clock	Round the clock	Round the clock	Round the clock	Round the clock	Round the clock	Round the clock	Round the clock	Round the clock	Round the clock	Round the clock	0	Day time only	Day time only	No	Yes	Yes	Yes	Yes	Yes	Yes	Yes	No	Yes
					Tigray	hc133				2	1	12	2	2	1																			Round the clock				0	0			Yes	No	Yes	No	No	No	No	Yes
2015-07-21 14:23:23	359862054006440	636013049511128	8.9251e+19		Tigray	hc133	10	15	16	3	3	11	2	2	3	0	0	0	0	0	1	0	1	0	0	Round the clock	Round the clock	Round the clock	Round the clock	Round the clock	Round the clock	Round the clock	Round the clock	Round the clock	Round the clock	Round the clock	0	Day time only	Day time only	Yes	No	Yes	Yes	Yes	Yes	Yes	Yes	Yes	Yes
					Tigray	hc134				3	1	7	3	1	3																			Round the clock		Round the clock	0	Round the clock	0	Yes	Yes	Yes	No	Yes	Yes	Yes	No	Yes	Yes
2015-07-19 09:07:18	359862054009550	636013049511121	8.9251e+19		Tigray	hc134	10	45	40	3	1	7	1	2	3	0	0	0	0	0	2	1	5	1	2	Round the clock	Round the clock	Round the clock	Day time only	Round the clock	Round the clock	Round the clock	Round the clock	Round the clock	Round the clock	Round the clock	0	Day time only	Day time only	Yes	Yes	Yes	No	Yes	Yes	Yes	Yes	Yes	Yes
[truncated: 371 more columns]

## Sheet: Data dictionary
variablename	Label
q2	Region?
q3	Zone?
q4	Woreda?
hc	Health center name?
pop_hc	Catchment population of the HC
q104_hew	How many health extension workers are in the catchment area?
q109_dis	Distance to the nearest referral hospital
q110_dis	Distance to the nearest referral hospital with surgical care (CEmONC facility)
q16	Midwives (all types)
q17	Health officer
q19	Nurse (all types)
q20	Pharmacy (all types)
q21	Laboratory (all types)
q22	Midwives (all types)
q202_ho	Health officer
q202_nurse	Nurse (all types)
q203_midwives	Midwives (all types)
q203_ho	Health officer
q203_nurse	Nurse (all types)
q204_midwives	Midwives (all types)
q204_ho	Health officer
q204_nurse	Nurse (all types)
q204_phar	Pharmacy (all types)
q204_lab	Laboratory (all types)
q205_antibiotics	Parenteral antibiotics
q205_oxytocin	IV Oxytocic drugs
q205_mgso4	Parenteral MgSO4
q205_diazepam	Parenteral diazepam
q205_placenta	Manual removal of retained placenta
q205_retainedproducts	Removal of retained products
q205_asbitrh	Assisted vaginal delivery
q205_nresucitation	Neonatal resuscitation with bag and mask
q25	Trained staff on duty to manage obstetric complications
q205_tscall	Trained staff on call to manage obstetric complications
q64	Ambulance service
q67	Referral focal person
q74	Pharmacy service
q98	Laboratory service
q37	Is the electric system currently functioning in the labour, delivery and post-partum rooms?
q39	Is the water system currently functioning in the labour, delivery and post-partum rooms?
q75	Sphygmomanometer
q78	Oxygen concentrator
q80	Surgical Gloves
q81	Vacuum extractor (sets)
q82	Suction machine
q86	Suction catheter
q84	Radiant heater
q85	Ambu bag & masks
q208_mva	MVA set or E&C/ D&C set
q209_oxytocin	IV uterotonics
q88	IV fluids
q89	Nifidipine
q90	Hydralazine
q91	Canula
q92	IV antibiotics
q94	IV MgSO4
q95	IV Diazepam
q96	Calcium gluconate
q209_antipain	IV analgesics
q99	Hgb/HCT
q100	Blood Group
q101	U/A
q102	VDRL
q103	HIV test for PMTCT
q118	Is maternity waiting area/ homes available in or around the facility?
q121	Delivery couches
q122	1st stage beds
q123	Post-partum beds
q124	Is emergency cabinet available?
q214	Is instrument set ready for assisted vaginal birth (vacuum extractor)?
q128	Is a newborn corner available?
q136	Is there light source for vaginal procedure in labor floor?
q139	Waiting area for family or companion
q134	Enough physical space
q137	Good illumination and ventilation
q130	Easily washable delivery floor
q133	Delivery bed covered with washable plastic
q218	Is toilet available for mothers?
q219	Is there a shower in functioning condition that is available for mothers?
q104	Compound is clean
q105	Cleaning regularly done after attending birth
q106	Soap available at all sinks in the ANC, labor and postpartum floor
q107	Housekeeping staff has personal protective barriers
q108	Disinfectant and cleaning solutions area available
q109	Disinfectant solution prepared and used as per standard
q110	Instrument processing area and sets are available
q111	Puncture proof container for sharps is available
q112	Providers practice hand washing
q113	Quality mechanism for standard of sterilization
q114	Guideline and job aid for IP is available
q115	Waste disposal system in place (Leak proof containers, waste is sorted, incinerator, placenta pit)
q116	Staff consistently uses personal protective barrier (PPB)
q301	Does this facility have a functional ambulance or other vehicle for emergency transportation?
q302	Does this facility have access to an ambulance or other vehicle for emergency?
q303	Is the ambulance located in your facility premises?
q304	If ambulance is not always available, how long does it take to arrange it?
q305	Does this facility have a functioning land line telephone that is available to call outside at all times?
q306	Does this facility have a functioning cellular telephone or a private cellular phone?
q40	Is telephone available in the maternity area for two way communication?
q65	Does the community have direct access to an ambulance or to a direct call system?
q309	Is a referral focal person/liaison officer available at least for working days?
q310	Is there a unit that coordinates referrals (office, office materials like communication methods-telephone, email etc)
q311	Are standard protocols (for who to refer, when and where) available?
q312	If yes, are providers oriented on their use?
q313a	Referral slip
q313b	Referral out register
q313c	Referral in register
q313d	Service directory
q314a	Referral slip
q314b	Referral out register
q315	Are standard protocols (for who to refer, when and where) available at HPs?
q316	If yes, are HEWs oriented on their use?
q317a	Sending with referral slip
q317b	Escorting & care during transfer
q317c	Arrange and Used ambulance
q317d	Pre-referral management
q317e	Received feedback
q318	Is there a system for this facility to receive a feedback from the receiving facility/referral hospital?
q319	If so, which system?
q140	Is privacy maintained in the ANC room?
q402a	Nutrition
q402b	Birth preparedness complication readiness
q402c	Child birthing
q402d	PMTCT
q402e	Syphilis
q402f	Other STIs
q402g	Malaria
q403a	Place of birth
q403b	Emergency transportation
q403c	Money
q403d	Supplies needed for birth
q403e	Support person
q403f	Potential blood donor
q403g	Danger signs in labour
q404	Observe for delivery room privacy, that is a room with partition or curtains and client is not exposed unduly
q159	Mothers allowed to choose position
q160	Family member allowed to companion
q161	Cultural practices allowed (e.g. coffee, etc)
q162	The provider receives and treats the laboring mother cordially, and conducts a quick check at the first contact
q407a	Disinfectant
q407b	Gloves
q407c	Gauze
q407d	Emergency drugs including uterotonic drug
q407e	Clean cloths
q407f	Sterile blade/forceps
q407g	Cord tie
q407h	Soap
q407i	Eye ointment
q407j	Sufficient sterilized delivery sets
q407k	Vacuum extractor
q407l	Newborn resuscitation set
q408	Observe the practice of third stage of active management (Pitocin , CCT and massage) If observation is not applicable ask: At the last birth attended did you administer prophylactic uterotonics, uterine massage and controlled cord traction for the prevention of PPH?
q409	Does this facility routinely administer Oxytocin injection immediately after birth to all women for the prevention of post-partum haemorrhage?
q410	At the last birth attended, what care did you give the newborn? Prove: What else?
q411	Has a breech delivery been performed in the last 3 months?
q412	If a breech delivery was NOT performed in the last 3 months, why?
q146	Use of IV antibiotics
q147	Use of uterotonics
q148	Use of Magso4/Diazepam for treatment of PEE
q149	Removal of retained products of conception
q150	Manual removal of placenta
q151	Assisted vaginal birth
q152	Neonatal resuscitation
q413a_12	Use of IV antibiotics
q413b_12	Use of uterotonics
q413c_12	Use of Magso4/Diazepam for treatment of PEE
q413d_12	Removal of retained products of conception
q413e_12	Manual removal of placenta
q413f_12	Assisted vaginal birth
q413g_12	Neonatal resuscitation
q414	Which drug did you use to treat pre-eclampsia/eclampsia?
q413a_reasons	Use of IV antibiotics
q413b_reasons	Use of uterotonics
q413c_reasons	Use of Magso4/Diazepam for treatment of PEE
q413d_reasons	Removal of retained products of conception
q413e_reasons	Manual removal of placenta
q413f_reasons	Assisted vaginal birth
q413g_reasons	Neonatal resuscitation
q415a	Trained provider available to provide signal functions
q415b	All dugs available (IV antibiotics, MgSO4, uterotonics) to provide signal functions
q415c	All equipment available to perform signal functions
q501	When was the last time this facility received a supervision visit from the higher level (WorHO, ZHD, RHB, MOH or L10K)?
q502	How many supportive supervision visits has this facility provided to cluster HPs in the last 3 months?
q503	How many supportive supervision visits have you received in the last 3 months from WorHO, ZHD, RHB or MOH?
q504	How many review meetings have been held within PHCUs (HEWs and Health Center staffs) in the last 3 months?
q505	How many on-site mentoring visits have been received from L10K in the last 12 months?
q506	How many follow-up visits have been received from L10K in the last 12 months?
consent	Are you willing to participate?
q601	What is your professional classification?
q601_oth	Please specify other category
q602	How many years has it been since you received your professional qualification?
q603	How many deliveries did you attend last month?
q604a	Assisting normal deliver
q604b	Administration of Oxytocin
q604c	Administration of antibiotics
q604d	MgSO4/Diazepam administration
q604e	Removal of retained products
q604f	Manual removal of retained placenta
q604g	Vacuum extraction
q604h	Assisting breech delivery
q604i	Manual Vacuum Aspiration
q604j	AMTSL
q604k	Bi-manual compression of the uterus
q604l	Abdominal aortic compression
q604m	Episiotomy & Tear repair
q604n	Newborn resuscitation
q604o	Partograph use
q604a_reasons	Assisting normal deliver
q604b_reasons	Administration of Oxytocin
q604c_reasons	Administration of antibiotics
q604d_reasons	MgSO4/Diazepam administration
q604e_reasons	Removal of retained products
q604f_reasons	Manual removal of retained placenta
q604g_reasons	Vacuum extraction
q604h_reasons	Assisting breech delivery
q604i_reasons	Manual Vacuum Aspiration
q604j_reasons	AMTSL
q604k_reasons	Bi-manual compression of the uterus
q604l_reasons	Abdominal aortic compression
q604m_reasons	Episiotomy & Tear repair
q604n_reasons	Newborn resuscitation
q604o_reasons	Partograph use
q605	What are the primary aspects of focused antenatal care? Record all spontaneous answers
q606	Which women require a special care plan? Record all spontaneous answers
q607	How do you know when a pregnant woman is in labor? Record all spontaneous answers
q608	For a woman in labor, what observations do you make as you monitor her progress? Record all spontaneous answers
q609	Where do you register these observations? record all spontaneous answers
q610	What are the actions taken during active management of the third stage of labor? Record all spontaneous answers
q611	The last time you delivered a baby, what immediate care did you give the newborn? Record all spontaneous answers
q612	When a woman arrives at the facility with heavy bleeding or develops severe bleeding after giving birth, what signs do you look for? Record all spontaneous answers
q613	When a woman develops heavy bleeding after delivery, what do you do? Record all spontaneous answers
q614	When a woman who just gave birth has a retained placenta, what do you do? Record all spontaneous answers
q615	What are the signs and symptoms of infection, or sepsis, in the newborn? Record all spontaneous answers
q616	When the newborn presents signs of infection, what initial steps do you take? Record all spontaneous answers
q617	When a newborn weighs less than 2.5kgs, what special care do you provide? Record all spontaneous answers
q618	What are the immediate complications of an unsafe abortion? Record all spontaneous answers
q619	When you see a woman with complications from an unsafe or incomplete abortion, what do you do? Record all spontaneous answers
q620	What information do you give patients who were treated for an incomplete or unsafe abortion? Record all spontaneous answers
q621	Please describe how you would diagnose birth asphyxia. Record all spontaneous answers
q622	Please describe the sequential steps of neonatal resuscitation. Record all spontaneous answers
q623	Were the steps mentioned in sequential order?
q624	If resuscitating with bag and mask or tube and mask, what do you do? Record all spontaneous answers
q625	If baby is breathing and there is no sign of respiratory difficulty (intercostal retractions or grunting), what do you do? Record all spontaneous answers
q626	If baby does NOT begin to breathe or if breathing is less than 30 breaths per minute, or if there is intercostal retraction or grunting, what do you do? Record all spontaneous answers
q701	Do you use a partograph in this facility?
q702a	Staff are not trained
q702b	No supplies (no blank partographs)
q702c	Staff do not have time
q702d	Use of the partograph is not mandatory/not policy
q702e	Other
q703	Is there a labor management protocol for a woman using a partograph? (ask and then confirm by observation of poster/chart on the wall)
q7041	What was the woman’s dilatation when the partograph was started?
q7051	Was the first dilatation charted on the alert line?
q7061a	Hours?
q7061b	Minutes?
q7071	How many times was the woman’s temperature checked and recorded between first exam and delivery (including first exam and delivery)?
q7081	How many times was blood pressure checked and recorded between first exam and delivery (including first exam and delivery)?
q7091	How many times was the mother’s pulse checked and recorded between first exam and delivery (including first exam and delivery)?
q7101	Was the fetal heart rate observed at least at hourly intervals?
q7111	Were contractions assessed at least hourly?
q7121	How many times was a vaginal examination carried out and recorded between first exam and delivery (including first exam and delivery)?
q7131	Was the descent checked and recorded between first exam and delivery?
q7141	Was the state of the membranes or color of the liquor recorded?
q7151	According to the partograph, when did the woman deliver?
q7161a	Hours?
q7161b	Minutes?
q7171	Was augmentation used?
q7181	If augmentation was used, when?
q7191	Was time at delivery filled in?
q7201	What type of delivery did she have?
q7201_oth	Please specify other
q7211	If delivery by vacuum, state reason.
q7211_oth	Please specify other
q7221	What was the outcome for the baby?
q7042	What was the woman’s dilatation when the partograph was started?
q7052	Was the first dilatation charted on the alert line?
q7062a	Hours?
q7062b	Minutes?
q7072	How many times was the woman’s temperature checked and recorded between first exam and delivery (including first exam and delivery)?
q7082	How many times was blood pressure checked and recorded between first exam and delivery (including first exam and delivery)?
q7092	How many times was the mother’s pulse checked and recorded between first exam and delivery (including first exam and delivery)?
q7102	Was the fetal heart rate observed at least at hourly intervals?
q7112	Were contractions assessed at least hourly?
q7122	How many times was a vaginal examination carried out and recorded between first exam and delivery (including first exam and delivery)?
q7132	Was the descent checked and recorded between first exam and delivery?
q7142	Was the state of the membranes or color of the liquor recorded?
q7152	According to the partograph, when did the woman deliver?
q7162a	Hours?
q7162b	Minutes?
q7172	Was augmentation used?
q7182	If augmentation was used, when?
q7192	Was time at delivery filled in?
q7202	What type of delivery did she have?
q7202_oth	Please specify other
q7212	If delivery by vacuum, state reason.
q7212_oth	Please specify other
q7222	What was the outcome for the baby?
q7043	What was the woman’s dilatation when the partograph was started?
q7053	Was the first dilatation charted on the alert line?
q7063a	Hours?
q7063b	Minutes?
q7073	How many times was the woman’s temperature checked and recorded between first exam and delivery (including first exam and delivery)?
q7083	How many times was blood pressure checked and recorded between first exam and delivery (including first exam and delivery)?
q7093	How many times was the mother’s pulse checked and recorded between first exam and delivery (including first exam and delivery)?
q7103	Was the fetal heart rate observed at least at hourly intervals?
q7113	Were contractions assessed at least hourly?
q7123	How many times was a vaginal examination carried out and recorded between first exam and delivery (including first exam and delivery)?
q7133	Was the descent checked and recorded between first exam and delivery?
q7143	Was the state of the membranes or color of the liquor recorded?
q7153	According to the partograph, when did the woman deliver?
q7163a	Hours?
q7163b	Minutes?
q7173	Was augmentation used?
q7183	If augmentation was used, when?
q7193	Was time at delivery filled in?
q7203	What type of delivery did she have?
q7203_oth	Please specify other
q7213	If delivery by vacuum, state reason.
q7213_oth	Please specify other
q7223	What was the outcome for the baby?
q805	Total Number of deliveries attended at health center
q220	Expected delivery
q228	Number of obstetric complications managed
q229	Met need for BEmONC
sba	Skilled birth attendants (Midwives + HO + Nurses)
comphc	Obstetric complications managed at health center
comphos	Obstetric complications managed at hospital
expbirth	expected number of live births in the health center catchment
expcomp	Expected number of obstetric complications in the health center catchment (15% of expected birth)
delhc	Delivery rate at health center
metneedhc	Met need for BEmONC at health center
